# Supplementary material for: Feasibility and Acceptability of ‘Opt-In’ Referrals for Stop Smoking Support in Pregnancy
Source: Int J Environ Res Public Health. 2019 Apr 16;16(8):1358. doi: 10.3390/ijerph16081358 (PMC6518207; doi:10.3390/ijerph16081358)
Supplement: Supplementary file 1 [file ijerph-16-01358-s001.zip]

Archive with 2 entries (2 files):
- Supp File 1 OptInForm.pdf
- Supp File 2 Interview schedule.pdf
